# Supplementary material for: Applications of Circulating Tumor DNA in a Cohort of Phase I Solid Tumor Patients Treated With Immunotherapy
Source: JNCI Cancer Spectr. 2021 Jan 23;5(3):pkaa122. doi: 10.1093/jncics/pkaa122 (PMC8152803; doi:10.1093/jncics/pkaa122)
Supplement: pkaa122_Supplementary_Data [file pkaa122_supplementary_data.zip]

Archive with 3 entries (3 files):
- CS20-0080R2 Araujo supp mat_AB.pdf
- Supplementary Appendix.csv
- Supplementary Table 1.csv
