# Supplementary material for: Applications of Circulating Tumor DNA in a Cohort of Phase I Solid Tumor Patients Treated With Immunotherapy
Source: JNCI Cancer Spectr. 2021 Jan 23;5(3):pkaa122. doi: 10.1093/jncics/pkaa122 (PMC8152803; doi:10.1093/jncics/pkaa122)
Supplement: pkaa122_Supplementary_Data [file pkaa122_supplementary_data.zip › Supplementary Table 1.csv]

sample_id	patient_id	sample_type	GC(%)	Q20(%)	Q30(%)	DUPLICATE(%)	ON_TARGET_EXT(%)	MEAN_DEPTH	MEDIAN_DEPTH	MEAN_DEPTH_DEDUP	MEDIAN_DEPTH_DEDUP	CONTAMINATION
D181226172890	LIB-07-0001	Normal_blood	46.61	96.82	92.34	15.3	82.5	352	346	297	293	0
D181226172892	LIB-07-0002	Normal_blood	45.28	96.93	92.59	17	83.2	343	325	284	270	0
D181226172893	LIB-07-0003	Normal_blood	46.25	96.82	92.35	15.4	82.5	328	321	277	272	0
D181226172894	LIB-07-0004	Normal_blood	46.58	96.81	92.37	15.2	82.4	343	336	290	285	0.005
D181226172895	LIB-07-0005	Normal_blood	46.41	96.84	92.43	16	82.4	348	339	291	285	0.0009
D181226172896	LIB-07-0006	Normal_blood	46.52	96.97	92.64	18	83.1	408	399	333	327	0
D181226172897	LIB-07-0007	Normal_blood	46.95	96.81	92.35	15.3	82.2	385	380	325	322	0.0026
D181226172898	LIB-07-0010	Normal_blood	47.28	96.93	92.58	16	82.7	386	380	323	319	0
D181226172899	LIB-07-0012	Normal_blood	47.08	96.91	92.5	15.1	82.2	367	361	311	306	0
D181226172900	LIB-07-0013	Normal_blood	46.91	96.84	92.38	14.9	82.7	330	324	280	276	0.0005
D181226172901	LIB-07-0014	Normal_blood	46.31	96.89	92.53	15.5	82.4	315	308	266	260	0
D181226172902	LIB-07-0015	Normal_blood	46.78	96.78	92.28	15.6	82.9	384	376	323	317	0
D181226172903	LIB-07-0016	Normal_blood	46.39	96.69	92.1	14.7	81.8	297	292	253	249	0
D181226172905	LIB-07-0019	Normal_blood	46.6	97	92.7	17.6	82.7	353	346	290	285	0
D181226172906	LIB-07-0022	Normal_blood	46.69	96.86	92.43	17	82.3	370	363	306	301	0
D181226172907	LIB-07-0023	Normal_blood	46.75	96.75	92.19	14.6	82.4	307	301	261	257	0.0024
D181226172908	LIB-07-0025	Normal_blood	45.83	96.94	92.6	17.6	83.2	356	343	292	283	0
D181226172909	LIB-07-0026	Normal_blood	44.67	96.97	92.63	15.5	82.4	336	307	283	260	0
D181226172910	LIB-07-0027	Normal_blood	46.77	96.82	92.32	14.6	82.9	334	328	284	280	0
D181226172911	LIB-07-0028	Normal_blood	47.02	96.44	91.51	14.4	82.7	320	314	274	269	0
D181226172912	LIB-07-0029	Normal_blood	46.85	96.69	92.12	15.2	82.5	359	352	304	298	0
D181226172913	LIB-07-0030	Normal_blood	46.63	96.62	91.97	14.6	80.9	310	302	264	258	0
D181226172914	LIB-07-0031	Normal_blood	46.91	96.65	92.03	14.9	82	375	369	319	314	0.003
D181226172915	LIB-07-0032	Normal_blood	46.98	96.73	92.16	14.7	82.3	330	325	281	277	0
D181226172916	LIB-07-0034	Normal_blood	46.9	96.66	92.04	15.2	82	345	337	292	286	0
D181226172918	LIB-07-0036	Normal_blood	46.81	96.68	92.03	15.5	82.3	391	385	329	325	0
D181226172919	LIB-07-0037	Normal_blood	46.4	96.66	92.03	15.5	82.2	375	367	316	310	0
D181226172920	LIB-07-0038	Normal_blood	46.61	96.69	92.09	15	82.4	328	321	278	273	0
D181226172921	LIB-07-0039	Normal_blood	47.14	96.71	92.1	14.7	82.7	285	279	242	238	0
D181226172922	LIB-07-0040	Normal_blood	46.81	96.57	91.73	17.2	82.9	411	403	340	334	0
D181226172923	LIB-07-0041	Normal_blood	47.05	96.97	92.65	15.9	82.8	418	411	350	346	0
D181226172924	LIB-07-0042	Normal_blood	46.92	96.72	92.19	16.5	81.7	453	447	377	372	0
D181226172925	LIB-07-0043	Normal_blood	46.27	96.78	92.28	15.6	82	353	345	297	290	0
D181226172926	LIB-07-0045	Normal_blood	46.12	94.91	88.04	12.64	83.02	327.36	319	285.52	279	0
D181226172927	LIB-07-0046	Normal_blood	46.43	97.03	92.77	16.3	82.1	339	331	283	277	0
D181226172928	LIB-07-0047	Normal_blood	46.89	96.78	92.28	15.8	81.6	357	352	300	295	0.0021
D181226172929	LIB-07-0051	Normal_blood	46.27	96.88	92.49	15.8	81.5	366	359	307	302	0
D181226172930	LIB-07-0052	Normal_blood	46.39	96.65	92.06	15.4	80.6	373	366	314	309	0
D190218185515	LIB-07-0001	Tumor	50.22	89.27	77.44	40.58	83.1	1172.56	1006	697.04	606	0
D190218185516	LIB-07-0002	Tumor	49.94	95.89	90.28	50.32	95.23	1063.54	995	522.7	499	0
D190218185517	LIB-07-0003	Tumor	49.43	93.39	85.28	46.22	80.68	2166.41	1229	1199.29	805	0
D190218185518	LIB-07-0004	Tumor	49.61	96.05	90.76	67.24	95.35	1184.68	1107	376.19	361	0.0295
D190218185519	LIB-07-0005	Tumor	48.47	97.31	93.61	42.98	87.33	1618.65	1512	903	846	0.0004
D190218185520	LIB-07-0006	Tumor	49.99	94.02	86.63	38.79	88.04	1256.41	1091	766.34	665	0
D190218185521	LIB-07-0007	Tumor	52.45	94	86.69	53.27	91.7	1097.61	850	499.36	392	0
D190218185522	LIB-07-0012	Tumor	52.52	94.28	87.07	37.68	88	1255.57	918	781.23	572	0.0815
D190218185523	LIB-07-0013	Tumor	48.8	95.84	90.08	47.1	93.76	1229.91	1194	643.19	630	0.0019
D190218185524	LIB-07-0016	Tumor	49.09	94.21	87.11	46.96	90.57	1346.99	1259	707.87	664	0.0006
D190218185525	LIB-07-0023	Tumor	51.86	95.61	90	53.95	90.64	1031.76	857	450.19	378	0.0015
D190218185526	LIB-07-0025	Tumor	51.59	95.41	89.59	54.94	90.61	1293.46	1011	553.63	439	0
D190218185527	LIB-07-0028	Tumor	46.66	93.33	85.28	36.53	85.67	1060.77	979	676.37	626	0
D190218185528	LIB-07-0029	Tumor	56.6	95.94	90.68	46.64	94.19	963.7	514	503.39	279	0.01
D190218185529	LIB-07-0031	Tumor	49.48	94.69	88.02	60.27	91.7	1832.89	1639	706.42	647	0.0155
D190218185530	LIB-07-0032	Tumor	47.06	94.03	86.69	40.49	88.37	1197.31	1116	712.55	667	0
D190218185532	LIB-07-0037	Tumor	48.28	94.77	88.13	56.11	91.27	1974.34	1888	858.98	826	0
D190218185533	LIB-07-0038	Tumor	46.67	94.42	87.41	71.32	90.95	2582.28	2455	708.82	691	0.0034
D190218185534	LIB-07-0039	Tumor	49.66	93.5	85.88	63.73	90.22	1254.07	1118	437.07	400	0
D190218185535	LIB-07-0041	Tumor	46.65	94.65	87.76	36.01	89.15	1061.73	1006	677.58	644	0
D190218185536	LIB-07-0045	Tumor	50.95	94.75	88.43	87.17	93.3	2200.73	1879	246.67	216	0.006
D190218185537	LIB-07-0046	Tumor	46.95	93.94	86.37	38.25	87.68	1165.59	1058	719.84	656	0
D181226172851	LIB-07-0001	Plasma	48.76	96.79	92.33	65.4	87.3	5344	5348	1718	1768	0.0016
D181226172852	LIB-07-0002	Plasma	49.19	97.14	92.98	56.8	89.6	5575	5618	2306	2380	0
D181226172853	LIB-07-0003	Plasma	50.05	97.44	93.58	59.5	89.4	6522	5286	2603	2487	0.0001
D181226172854	LIB-07-0004	Plasma	49.01	97.28	93.29	55.4	90.2	5844	5857	2510	2579	0.0066
D181226172855	LIB-07-0005	Plasma	49.16	96.9	92.47	60.3	89.9	5581	5623	2117	2188	0.0005
D181226172856	LIB-07-0006	Plasma	49.74	97.56	93.83	55.8	90.2	6058	6015	2578	2624	0.0003
D181226172857	LIB-07-0007	Plasma	48.29	96.97	92.57	57.7	89.5	4329	4401	1749	1815	0
D181226172858	LIB-07-0010	Plasma	48.62	97.07	92.91	69.6	88.6	6056	6126	1693	1764	0.0006
D181226172859	LIB-07-0012	Plasma	49.57	97.26	93.24	63.1	88.8	5191	5190	1802	1854	0
D181226172860	LIB-07-0013	Plasma	49.43	97.16	93.03	63.3	89.7	6397	6426	2227	2306	0.0001
D181226172861	LIB-07-0014	Plasma	51.7	97.58	93.84	60.2	90.3	6625	6509	2520	2580	0
D181226172862	LIB-07-0015	Plasma	49.74	97.33	93.39	52.8	90.4	5321	5204	2435	2440	0
D181226172863	LIB-07-0016	Plasma	48.95	96.47	91.67	58.3	89.2	4678	4746	1858	1930	0
D181226172865	LIB-07-0019	Plasma	49.32	96.5	91.81	61	90.2	5627	5637	2077	2135	0
D181226172866	LIB-07-0022	Plasma	49.37	97.75	94.23	52.2	90.8	5020	5024	2336	2391	0
D181226172867	LIB-07-0023	Plasma	49.59	97.38	93.47	50	89.8	4853	4767	2355	2361	0.0001
D181226172868	LIB-07-0025	Plasma	48.33	96.84	92.3	60.7	89.5	5292	5325	1976	2035	0
D181226172869	LIB-07-0026	Plasma	49.35	97.22	93.14	56.8	88.9	5709	5728	2349	2420	0
D181226172870	LIB-07-0027	Plasma	48.8	97.22	93.15	50.1	89	4735	4733	2274	2312	0.0005
D181226172871	LIB-07-0028	Plasma	46.48	97.41	93.73	97.7	83.4	2869	2614	16	14	0
D181226172872	LIB-07-0029	Plasma	48.34	96.81	92.44	75.8	87.2	5135	5020	1102	1101	0.0002
D181226172873	LIB-07-0030	Plasma	49.03	96.76	92.28	67.9	87.5	6208	6206	1829	1883	0.0006
D181226172874	LIB-07-0031	Plasma	49.73	96.97	92.68	55.1	90.9	6134	6133	2672	2744	0.0002
D181226172875	LIB-07-0032	Plasma	49.25	97.07	92.84	57.2	89.5	5837	5870	2396	2470	0
D181226172876	LIB-07-0034	Plasma	49.18	97.02	92.77	56.8	88.9	5322	5353	2199	2265	0.0002
D181226172878	LIB-07-0036	Plasma	49.02	97.03	92.81	57.9	88.7	4967	5011	1992	2059	0
D181226172879	LIB-07-0037	Plasma	48.58	96.97	92.58	53.3	89.8	5691	5727	2563	2633	0.0003
D181226172880	LIB-07-0038	Plasma	49.55	97.47	93.67	61.2	90.5	6291	6318	2331	2412	0
D181226172881	LIB-07-0039	Plasma	48.06	95.97	90.92	67.6	85.5	3708	3699	1088	1115	0.009
D181226172882	LIB-07-0040	Plasma	49.3	96.81	92.39	50.9	88.5	4675	4664	2208	2255	0
D181226172883	LIB-07-0041	Plasma	48.28	96.81	92.38	60.3	90.4	5020	5090	1903	1976	0.0001
D181226172884	LIB-07-0042	Plasma	50.07	97.33	93.25	55.4	91.3	6118	6010	2653	2696	0
D181226172885	LIB-07-0043	Plasma	54.45	96.12	91.19	65.4	88	6553	6987	2049	2360	0.0004
D190121179805	LIB-07-0045	Plasma	48.73	96.88	92.16	80.09	90.47	8701.07	8794	1562.52	1628	0.0007
D181226172886	LIB-07-0046	Plasma	48.65	96.79	92.27	65.6	88.5	4793	4817	1537	1585	0
D181226172887	LIB-07-0047	Plasma	48.87	96.57	91.81	66.8	89.4	5211	5275	1615	1681	0.0004
D181226172888	LIB-07-0051	Plasma	54.84	97.31	93.19	59.8	90.9	6381	6177	2471	2572	0.0121
D181226172889	LIB-07-0052	Plasma	50.09	97.22	93.1	53	90.8	5920	5651	2708	2678	0
DB195C0133	LIB-07-0005	Plasma	48.9	97.84	94.47	57.66	89.74	5911.24	5988	2383.5	2463	0.0004
DB195C0134	LIB-07-0012	Plasma	49.5	97.83	94.5	67.7	89.44	5057.92	5057	1529.78	1577	0
DB195C0135	LIB-07-0013	Plasma	49.35	97.77	94.39	69.45	89.72	5736.02	5778	1632.77	1699	0
DB195C0136	LIB-07-0013	Plasma	49.52	97.88	94.61	69.61	89.76	5830.89	5860	1648.75	1713	0
DB195C0137	LIB-07-0013	Plasma	49.22	97.82	94.5	68.02	89.72	5244.98	5289	1568.71	1629	0.0001
DB195C0138	LIB-07-0015	Plasma	48.98	97.82	94.38	51.19	90.91	5883.15	5808	2791.69	2809	0.0001
DB195C0139	LIB-07-0022	Plasma	48.97	98.03	94.83	53.15	91.13	6471.17	6551	2952.14	3042	0.0005
DB195C0140	LIB-07-0022	Plasma	49.29	98.09	94.94	51.85	91.11	6203.5	6240	2911.4	2993	0
DB195C0141	LIB-07-0022	Plasma	49.03	98	94.78	54.06	90.64	6663.02	6703	2962.2	3047	0
DB195C0142	LIB-07-0045	Plasma	49.66	97.98	94.81	64.75	90.46	5383.55	5415	1805.51	1863	0
DB195C0143	LIB-07-0045	Plasma	49.41	97.65	94.14	78.16	89.17	5855.95	5887	1141.36	1193	0
DB195C0144	LIB-07-0045	Plasma	50.2	97.83	94.47	69.73	90.11	5763.62	5753	1629.49	1686	0.0002
DB195C0145	LIB-07-0051	Plasma	53.08	96.94	92.69	41.07	71.76	2626.44	1946	1266.88	1042	0.0092
DB195C0146	LIB-07-0052	Plasma	49.92	98.12	95.08	55.65	90.71	6685.83	6573	2879.34	2901	0
